# Supplementary material for: Enhanced Tribological Performance of Low-Friction Nanocomposite WSexSy/NP-W Coatings Prepared by Reactive PLD
Source: Nanomaterials (Basel). 2023 Mar 21;13(6):1122. doi: 10.3390/nano13061122 (PMC10051849; doi:10.3390/nano13061122)
Supplement: Supplementary file 1 [file nanomaterials-13-01122-s001.zip]

Archive with 1 entries (1 files):
- nanomaterials-2267426-supplementary.pdf
